# Supplementary material for: Non-Cytotoxic Benzyl Triphenyl Phosphonium Bromide Is Bactericidal on MRSA and Fully Inhibits Biofilm Formation by MRSA and MRSE
Source: Pharmaceuticals (Basel). 2026 May 26;19(6):829. doi: 10.3390/ph19060829 (PMC13306021; doi:10.3390/ph19060829)
Supplement: Supplementary file 1 [file pharmaceuticals-19-00829-s001.zip]

Archive with 1 entries (1 files):
- pharmaceuticals-4321386-supplementary.pdf
